# Supplementary material for: Traceability of “Tuscan PGI” Extra Virgin Olive Oils by 1H NMR Metabolic Profiles Collection and Analysis
Source: Metabolites. 2018 Sep 30;8(4):60. doi: 10.3390/metabo8040060 (PMC6316653; doi:10.3390/metabo8040060)
Supplement: Supplementary file 1 [file metabolites-08-00060-s001.zip]

Archive with 6 entries (6 files):
- TableS2.xlsx
- TableS3_S4.xlsx
- TableS5.docx
- Figure S1.docx
- FigureS2.docx
- TableS1.xlsx
