# Supplementary material for: Traceability of “Tuscan PGI” Extra Virgin Olive Oils by 1H NMR Metabolic Profiles Collection and Analysis
Source: Metabolites. 2018 Sep 30;8(4):60. doi: 10.3390/metabo8040060 (PMC6316653; doi:10.3390/metabo8040060)
Supplement: Supplementary file 1 [file metabolites-08-00060-s001.zip › TableS2.xlsx]

## Sheet: 217
	Declared Cultivars	Collected Samples	Correctly assigned	Reassigned	Discarded
	Frantoio	58	50	8	1
	Leccino	55	44	11	0
	Moraiolo	41	29	12	4
	Pendolino	37	20	17	4
	Maurino	11	8	3	1
	Leccio del corno	4	4	0	0
	Morchiaio	3	0	3	2
	Rossellino	3	1	2	1
	Lazzero	1	0	1	1
	Maremmano	1	0	1	0
	Mignolo Cerretano	1	0	1	1
	Olivastra seggianese	1	1	0	0
	Razzaio	1	0	1	0
	TOT	217	157	60	15
	Table S2 : Molecular characterization results of the declared accessions collected in Tuscany areas.
