# Supplementary material for: Traceability of “Tuscan PGI” Extra Virgin Olive Oils by 1H NMR Metabolic Profiles Collection and Analysis
Source: Metabolites. 2018 Sep 30;8(4):60. doi: 10.3390/metabo8040060 (PMC6316653; doi:10.3390/metabo8040060)
Supplement: Supplementary file 1 [file metabolites-08-00060-s001.zip › TableS3_S4.xlsx]

## Sheet: S3_S4
			Identified accessions	DCA3	DCA18	GAPU71b	DCA8	DCA5	UDO15	UDO12	EMO090	DCA11	OLEST23
			Frantoio	237-243	177-179	124-144	137-143	198-206	107-107	164-166	188-194	132-132	210-216
			Leccino	243-253	177-177	124-144	137-139	198-206	107-107	155-166	188-194	132-132	210-210
			Leccio del Corno	237-253	177-179	124-144	137-139	206-206	n.d.	155-166	188-194	132-143	210-216
			Maurino	237-253	177-177	144-144	141-143	206-206	107-107	164-164	188-188	132-143	210-216
			Mignolo	237-253	177-177	124-144	n.d.	137-139	103-103	164-164	188-188	132-143	210-216
			Mignolo cerretano	243-255	163-179	124-130	133-151	198-206	103-103	157-166	188-198	1143-143	207-210
			Moraiolo	232-243	179-185	124-130	141-143	206-206	107-107	166-166	188-194	143-143	216-216
			Olivastra seggianese	239-243	173-179	124-130	n.d.	194-200	101-103	155-155	188-190	n.d.	n.d.
			Pendolino	243-253	177-179	124-144	137-139	206-206	107-107	155-164	188-194	143-143	210-216
			Rossellino	239-245	173-185	124-130	133-137	194-206	103-107	155-164	186-190	143-143	216-216
			Table S3 : molecular profile of declared accessions correctly identified. In bold: allele variant from the reference cultivar
			declared Accessions	DCA3	DCA18	GAPU71b	DCA8	DCA5	UDO15	UDO12	EMO090	DCA11	OLEST23
			Frantoio	237-243	177-179	124-144	137-143	198-206	107-107	164-166	188-194	132-132	210-216
			Lazzero	237-249	175-177	121-124	139-145	206-206	n.d.	155-155	n.d.	n.d.	n.d.
			Leccino	243-253	177-177	124-144	137-139	198-206	107-107	155-166	188-194	132-132	210-210
			Leccio del Corno	237-253	177-179	124-144	137-139	206-206	n.d.	155-166	188-194	132-143	210-216
			Maremmano	239-239	171-173	124-144	127-141	206-214	n.d.	n.d.	n.d.	n.d.	n.d.
			Maurino	237-253	177-177	144-144	141-143	206-206	107-107	164-164	188-188	132-143	210-216
			Morchiaio	232-253	173-181	124-144	139-143	202-206	n.d.	n.d.	188-194	n.d.	n.d.
			Mignolo cerretano	243-255	163-179	124-130	133-151	198-206	103-103	157-166	188-198	1143-143	207-210
			Moraiolo	232-243	179-185	124-130	141-143	206-206	107-107	166-166	188-194	143-143	216-216
			Olivastra seggianese	239-243	173-179	124-130	n.d.	194-200	101-103	155-155	190-190	n.d.	n.d.
			Pendolino	243-253	177-179	124-144	137-139	206-206	107-107	155-164	188-194	143-143	210-216
			Razzaio	232-239	173-177	124-130	127-137	206-208	n.d.	n.d.	186-190	n.d.	n.d.
			Rossellino	239-245	173-185	124-130	133-137	194-206	103-107	164-164	186-190	143-143	216-216
			Table S4: Reference molecular profiles of Tuscan PGI declared cultivars in this work
