# Supplementary material for: Traceability of “Tuscan PGI” Extra Virgin Olive Oils by 1H NMR Metabolic Profiles Collection and Analysis
Source: Metabolites. 2018 Sep 30;8(4):60. doi: 10.3390/metabo8040060 (PMC6316653; doi:10.3390/metabo8040060)
Supplement: Supplementary file 1 [file metabolites-08-00060-s001.zip › TableS1.xlsx]

## Sheet: S1
Plant code	cultivar	Reference area
393	FRANTOIO	Bassa Maremma - Capalbio
400	FRANTOIO	Bassa Maremma - Capalbio
451	FRANTOIO	Bassa Maremma - Capalbio
383	LECCINO	Bassa Maremma - Capalbio
479	LECCINO	Bassa Maremma - Capalbio
483	LECCINO	Bassa Maremma - Capalbio
380	MORAIOLO	Bassa Maremma - Capalbio
392	PENDOLINO	Bassa Maremma - Capalbio
399	PENDOLINO	Bassa Maremma - Capalbio
429	PENDOLINO	Bassa Maremma - Capalbio
462	PENDOLINO	Bassa Maremma - Capalbio
437	FRANTOIO	Batignano - North Grosseto
396	LECCINO	Batignano - North Grosseto
431	MORAIOLO	Batignano - North Grosseto
408	FRANTOIO	Caldana - Grosseto - Hill country
412	LECCIO DEL CORNO	Caldana - Grosseto - Hill country
384	PENDOLINO	Caldana - Grosseto - Hill country
410	FRANTOIO	Campagnatico - Hinterland- Hill country
499	LECCINO	Campagnatico - Hinterland- Hill country
473	MORAIOLO	Campagnatico - Hinterland- Hill country
444	FRANTOIO	Castiglione della Pescaia - Grosseto - Hill slope
374	LECCINO	Castiglione della Pescaia - Grosseto - Hill slope
438	PENDOLINO	Castiglione della Pescaia - Grosseto - Hill slope
250	FRANTOIO	Castiglione della Pescaia - Grosseto - Flat area
361	MAURINO	Castiglione della Pescaia - Grosseto - Flat area
364	PENDOLINO	Castiglione della Pescaia - Grosseto - Flat area
232	FRANTOIO	Colline Metallifere - Massa Marittima
436	FRANTOIO	Colline Metallifere - Massa Marittima
440	FRANTOIO	Colline Metallifere - Massa Marittima
496	FRANTOIO	Colline Metallifere - Massa Marittima
487	LAZZERO	Colline Metallifere - Massa Marittima
248	LECCINO	Colline Metallifere - Massa Marittima
360	LECCINO	Colline Metallifere - Massa Marittima
404	LECCINO	Colline Metallifere - Massa Marittima
452	LECCINO	Colline Metallifere - Massa Marittima
201	MAURINO	Colline Metallifere - Massa Marittima
235	MORAIOLO	Colline Metallifere - Massa Marittima
366	MORAIOLO	Colline Metallifere - Massa Marittima
425	MORAIOLO	Colline Metallifere - Massa Marittima
447	MORAIOLO	Colline Metallifere - Massa Marittima
376	PENDOLINO	Colline Metallifere - Massa Marittima
411	PENDOLINO	Colline Metallifere - Massa Marittima
445	PENDOLINO	Colline Metallifere - Massa Marittima
460	FRANTOIO	Basso Merse - Hill country
427	LECCINO	Basso Merse - Hill country
466	MAURINO	Basso Merse - Hill country
476	PENDOLINO	Basso Merse - Hill country
151	FRANTOIO	Montalbano
159	FRANTOIO	Montalbano
184	FRANTOIO	Montalbano
188	FRANTOIO	Montalbano
194	FRANTOIO	Montalbano
260	FRANTOIO	Montalbano
263	FRANTOIO	Montalbano
266	FRANTOIO	Montalbano
272	FRANTOIO	Montalbano
152	LECCINO	Montalbano
164	LECCINO	Montalbano
179	LECCINO	Montalbano
237	LECCINO	Montalbano
239	LECCINO	Montalbano
255	LECCINO	Montalbano
264	LECCINO	Montalbano
297	LECCINO	Montalbano
299	LECCINO	Montalbano
269	MAURINO	Montalbano
155	MORAIOLO	Montalbano
162	MORAIOLO	Montalbano
167	MORAIOLO	Montalbano
170	MORAIOLO	Montalbano
196	MORAIOLO	Montalbano
267	MORAIOLO	Montalbano
268	MORAIOLO	Montalbano
282	MORAIOLO	Montalbano
288	MORAIOLO	Montalbano
185	MORCHIAIO	Montalbano
259	MORCHIAIO	Montalbano
153	PENDOLINO	Montalbano
160	PENDOLINO	Montalbano
161	PENDOLINO	Montalbano
171	PENDOLINO	Montalbano
183	PENDOLINO	Montalbano
265	PENDOLINO	Montalbano
300	PENDOLINO	Montalbano
177	ROSSELLINO	Montalbano
274	ROSSELLINO	Montalbano
298	ROSSELLINO	Montalbano
378	FRANTOIO	Monte Amiata
463	MORAIOLO	Monte Amiata
420	OLIVASTRA SEGGIANESE	Monte Amiata
373	FRANTOIO	Tufo - Pitigliano
407	LECCINO	Tufo - Pitigliano
416	LECCIO DEL CORNO	Tufo - Pitigliano
371	PENDOLINO	Tufo - Pitigliano
497	FRANTOIO	Tufo - Pomonte - Saturnia
490	LECCINO	Tufo - Pomonte - Saturnia
454	MORAIOLO	Tufo - Pomonte - Saturnia
252	FRANTOIO	Pistoia province
254	LECCINO	Pistoia province
154	MIGNOLO CERRETANO	Pistoia province
258	MORAIOLO	Pistoia province
251	PENDOLINO	Pistoia province
209	FRANTOIO	Siena province
216	FRANTOIO	Siena province
226	FRANTOIO	Siena province
245	FRANTOIO	Siena province
319	FRANTOIO	Siena province
204	LECCINO	Siena province
244	LECCINO	Siena province
303	LECCINO	Siena province
306	LECCINO	Siena province
341	LECCINO	Siena province
337	MORAIOLO	Siena province
342	MORAIOLO	Siena province
202	PENDOLINO	Siena province
213	PENDOLINO	Siena province
247	PENDOLINO	Siena province
346	PENDOLINO	Siena province
353	FRANTOIO	Follonica
355	FRANTOIO	Follonica
236	LECCINO	Follonica
358	LECCINO	Follonica
385	LECCINO	Follonica
365	MAURINO	Follonica
387	MORAIOLO	Follonica
234	PENDOLINO	Follonica
474	PENDOLINO	Follonica
467	FRANTOIO	Grancia - South Grosseto
449	LECCINO	Grancia - South Grosseto
423	MORAIOLO	Grancia - South Grosseto
394	PENDOLINO	Grancia - South Grosseto
56	FRANTOIO	Cecina/San Vincenzo coast
58	FRANTOIO	Cecina/San Vincenzo coast
60	FRANTOIO	Cecina/San Vincenzo coast
106	FRANTOIO	Cecina/San Vincenzo coast
130	FRANTOIO	Cecina/San Vincenzo coast
275	FRANTOIO	Cecina/San Vincenzo coast
278	FRANTOIO	Cecina/San Vincenzo coast
279	FRANTOIO	Cecina/San Vincenzo coast
54	LECCINO	Cecina/San Vincenzo coast
76	LECCINO	Cecina/San Vincenzo coast
78	LECCINO	Cecina/San Vincenzo coast
95	LECCINO	Cecina/San Vincenzo coast
133	LECCINO	Cecina/San Vincenzo coast
271	LECCINO	Cecina/San Vincenzo coast
284	LECCINO	Cecina/San Vincenzo coast
296	LECCINO	Cecina/San Vincenzo coast
135	LECCIO DEL CORNO	Cecina/San Vincenzo coast
105	MAURINO	Cecina/San Vincenzo coast
52	MORAIOLO	Cecina/San Vincenzo coast
66	MORAIOLO	Cecina/San Vincenzo coast
72	MORAIOLO	Cecina/San Vincenzo coast
100	MORAIOLO	Cecina/San Vincenzo coast
103	MORAIOLO	Cecina/San Vincenzo coast
286	MORAIOLO	Cecina/San Vincenzo coast
287	MORAIOLO	Cecina/San Vincenzo coast
98	PENDOLINO	Cecina/San Vincenzo coast
71	RAZZAIO	Cecina/San Vincenzo coast
498	FRANTOIO	Follonica/Piombino coast
493	LECCINO	Follonica/Piombino coast
472	MAURINO	Follonica/Piombino coast
230	PENDOLINO	Follonica/Piombino coast
352	FRANTOIO	Montelattaia - Madonnino - Grosseto
426	FRANTOIO	Montelattaia - Madonnino - Grosseto
351	LECCINO	Montelattaia - Madonnino - Grosseto
450	LECCINO	Montelattaia - Madonnino - Grosseto
379	MORAIOLO	Montelattaia - Madonnino - Grosseto
215	PENDOLINO	Montelattaia - Madonnino - Grosseto
369	PENDOLINO	Montelattaia - Madonnino - Grosseto
389	FRANTOIO	Monti dell'Uccellina
406	FRANTOIO	Monti dell'Uccellina
415	FRANTOIO	Monti dell'Uccellina
486	FRANTOIO	Monti dell'Uccellina
356	LECCINO	Monti dell'Uccellina
386	LECCINO	Monti dell'Uccellina
435	LECCINO	Monti dell'Uccellina
453	LECCINO	Monti dell'Uccellina
390	MORAIOLO	Monti dell'Uccellina
398	MORAIOLO	Monti dell'Uccellina
441	PENDOLINO	Monti dell'Uccellina
446	PENDOLINO	Monti dell'Uccellina
359	FRANTOIO	Preselle - Scansano (hill country)
417	FRANTOIO	Preselle - Scansano (hill country)
433	LECCINO	Preselle - Scansano (hill country)
367	MAURINO	Preselle - Scansano (hill country)
470	MORAIOLO	Preselle - Scansano (hill country)
494	FRANTOIO	Rosignano Solvay
478	LECCINO	Rosignano Solvay
220	MAURINO	Rosignano Solvay
372	MORAIOLO	Rosignano Solvay
375	PENDOLINO	Rosignano Solvay
210	FRANTOIO	San Casciano Val di Pesa / Montelupo Fiorentino
214	FRANTOIO	San Casciano Val di Pesa / Montelupo Fiorentino
219	FRANTOIO	San Casciano Val di Pesa / Montelupo Fiorentino
302	FRANTOIO	San Casciano Val di Pesa / Montelupo Fiorentino
322	FRANTOIO	San Casciano Val di Pesa / Montelupo Fiorentino
205	LECCINO	San Casciano Val di Pesa / Montelupo Fiorentino
223	LECCINO	San Casciano Val di Pesa / Montelupo Fiorentino
238	LECCINO	San Casciano Val di Pesa / Montelupo Fiorentino
240	LECCINO	San Casciano Val di Pesa / Montelupo Fiorentino
313	LECCINO	San Casciano Val di Pesa / Montelupo Fiorentino
227	LECCIO DEL CORNO	San Casciano Val di Pesa / Montelupo Fiorentino
249	MAREMMANO	San Casciano Val di Pesa / Montelupo Fiorentino
207	MAURINO	San Casciano Val di Pesa / Montelupo Fiorentino
305	MAURINO	San Casciano Val di Pesa / Montelupo Fiorentino
212	MORAIOLO	San Casciano Val di Pesa / Montelupo Fiorentino
231	MORAIOLO	San Casciano Val di Pesa / Montelupo Fiorentino
233	MORAIOLO	San Casciano Val di Pesa / Montelupo Fiorentino
243	MORAIOLO	San Casciano Val di Pesa / Montelupo Fiorentino
309	MORAIOLO	San Casciano Val di Pesa / Montelupo Fiorentino
208	MORCHIAIO	San Casciano Val di Pesa / Montelupo Fiorentino
203	PENDOLINO	San Casciano Val di Pesa / Montelupo Fiorentino
347	PENDOLINO	San Casciano Val di Pesa / Montelupo Fiorentino
432	FRANTOIO	Vallerotana - Roselle Terme - Grosseto
488	LECCINO	Vallerotana - Roselle Terme - Grosseto
363	MORAIOLO	Vallerotana - Roselle Terme - Grosseto
354	PENDOLINO	Vallerotana - Roselle Terme - Grosseto
